# Supplementary material for: Effect of Low FODMAPs Diet on Irritable Bowel Syndromes: A Systematic Review and Meta-Analysis of Clinical Trials
Source: Nutrients. 2021 Jul 19;13(7):2460. doi: 10.3390/nu13072460 (PMC8308820; doi:10.3390/nu13072460)
Supplement: Supplementary file 1 [file nutrients-13-02460-s001.zip]

Archive with 1 entries (1 files):
- nutrients-1290279-SI.pdf
